# Supplementary material for: Association of TNF-α -308G > A polymorphism with susceptibility to tendinopathy in athletes: a case–control study
Source: BMC Sports Sci Med Rehabil. 2021 May 13;13:51. doi: 10.1186/s13102-021-00276-2 (PMC8117576; doi:10.1186/s13102-021-00276-2)
Supplement: Supplementary file 1 — Additional file 1. [file 13102_2021_276_MOESM1_ESM.xlsx]

## Sheet: Database
Identification (DNA)	Sex	Age (years)	Weight (Kg)	Height (m)	BMI (Kg/m²)	Level of schooling	Alcohol consumption	Smoking	Side of dominance	Sport modality	Age at the beginning of sport practice (years)	Years of training	Coach	Nutritional follow-up	Weekly training hours	Tendon affected	Magnetic Resonance Image (MRI)	TNF - 1031T>C SNP	TNF - 857C>T SNP	TNF - 308G>A SNP
CASE-001	Male	28	72	1.76	23.24	University education	Yes	No	Right	Rowing	20	8	Certified athletic trainer	Yes	28	Patellar	Yes	TC	CC	GG
CASE-002	Male	24	70	1.74	23.12	High school	Yes	No	Right	Crossfit	22	2	Certified athletic trainer	Yes	15	Patellar	Yes	TC	CC	GG
CASE-003	Male	37	87	1.87	24.88	University education	Yes	No	Left	Crossfit	36	1	Certified athletic trainer	Yes	20	Achilles	Yes	CC	CC	GG
CASE-004	Male	20	70	1.8	21.60	University education	No	No	Right	Soccer	8	12	Former professional athlete	No	13	Patellar	Yes	CC	CC	GG
CASE-005	Male	19	72	1.84	21.27	High school	Yes	No	Left	Soccer	4	15	Certified athletic trainer	Yes	10	Abdomen	Yes	TT	CT	GG
CASE-006	Male	25	66	1.64	24.54	High school	Yes	No	Right	Soccer	10	15	Certified athletic trainer	No	15	Achilles / Patellar	Yes	TT	CC	GG
CASE-007	Male	22	67	1.67	24.02	Middle school	Yes	Yes	Bilateral	Soccer	6	16	Former professional athlete	Yes	12	Patellar	Yes	TC	CC	GA
CASE-008	Male	23	84	1.92	22.79	University education	No	No	Right	Soccer	14	9	Certified athletic trainer	Yes	18	Rotator cuff	Yes	TT	CC	GG
CASE-009	Male	27	80	1.78	25.25	High school	Yes	No	Bilateral	Soccer	15	12	Both	Yes	10	Achilles / Patellar	Yes	TT	CC	GA
CASE-010	Male	29	77	1.74	25.43	High school	No	No	Bilateral	Soccer	7	22	Both	Yes	10	Patellar	Yes	TC	CC	GG
CASE-011	Male	18	70	1.7	24.22	Middle school	No	No	Right	Soccer	7	11	Certified athletic trainer	No	12	Patellar	Yes	TC	CC	GG
CASE-012	Male	19	69	1.73	23.05	High school	No	No	Bilateral	Soccer	5	14	Certified athletic trainer	Yes	18	Patellar	Yes	TT	CC	GG
CASE-013	Male	20	76	1.81	23.20	High school	No	No	Left	Soccer	7	13	Certified athletic trainer	Yes	18	Patellar	Yes	TT	CC	AA
CASE-014	Male	22	80	1.82	24.15	High school	No	No	Right	Soccer	7	15	Certified athletic trainer	Yes	15	Patellar	Yes	CC	CC	GG
CASE-015	Male	40	78	1.72	26.37	University education	Yes	Yes	Right	Soccer	7	10	Certified athletic trainer	No	5	Rotator cuff	Yes	TT	CC	GA
CASE-016	Male	18	89	1.84	26.29	High school	No	No	Right	Soccer	12	6	Certified athletic trainer	Yes	15	Patellar	Yes	TT	CT	GG
CASE-017	Male	18	83	1.84	24.52	High school	Yes	No	Right	Soccer	10	8	Former professional athlete	Yes	20	Patellar	Yes	TT	CC	GG
CASE-018	Male	19	92	1.92	24.96	High school	No	No	Right	Soccer	13	6	Former professional athlete	No	25	Wrist/hand	Yes	TC	CC	GG
CASE-019	Male	18	78	1.91	21.38	University education	No	No	Right	Soccer	8	10	Both	Yes	20	Patellar	Yes	TT	CC	GA
CASE-020	Male	23	94	1.9	26.04	Middle school	Yes	No	Right	Soccer	10	13	Certified athletic trainer	Yes	12	Patellar	Yes	TC	CC	GG
CASE-021	Male	21	63	1.67	22.59	High school	No	No	Bilateral	Soccer	9	12	Certified athletic trainer	Yes	10	Wrist/hand	Yes	TT	CC	GA
CASE-022	Male	30	91	1.88	25.75	High school	Yes	No	Right	Soccer	12	18	Both	Yes	25	Patellar / Rotator cuff	Yes	TC	CC	GG
CASE-023	Male	20	64	1.67	22.95	High school	Yes	No	Left	Soccer	7	13	Former professional athlete	No	12	Patellar	Yes	TT	CT	GG
CASE-024	Male	24	60	1.77	19.15	High school	No	No	Bilateral	Soccer	9	15	Certified athletic trainer	No	30	Patellar / Rotator cuff	Yes	TC	CC	GG
CASE-025	Male	25	91.4	1.81	27.90	High school	Yes	No	Right	Soccer	10	15	Certified athletic trainer	No	24	Patellar	Yes	TC	CT	GG
CASE-026	Male	28	92	1.91	25.22	High school	Yes	No	Bilateral	Soccer	6	22	Both	No	24	Patellar	Yes	TT	CT	GG
CASE-027	Male	18	67	1.66	24.31	High school	Yes	No	Left	Soccer	6	12	Certified athletic trainer	Yes	12	Patellar	Yes	TT	CC	GA
CASE-028	Male	18	Missing	1.8	Missing	High school	Yes	No	Left	Soccer	6	17	Certified athletic trainer	Yes	21	Elbow	Yes	TT	CC	GA
CASE-029	Male	18	67	1.67	24.02	High school	No	No	Left	Soccer	7	11	Certified athletic trainer	Yes	12	Patellar	Yes	TT	CC	GA
CASE-030	Male	18	79	1.72	26.70	High school	Yes	No	Right	Soccer	7	11	Both	Yes	12	Achilles / Patellar	Yes	TC	CC	GA
CASE-031	Male	20	101	1.98	25.76	University education	No	No	Right	Soccer	13	7	Certified athletic trainer	Yes	25	Achilles / Rotator cuff	Yes	TC	CC	GG
CASE-032	Male	18	79	1.87	22.59	High school	No	No	Right	Soccer	10	8	Certified athletic trainer	Yes	16	Rotator cuff	Yes	TC	CC	GG
CASE-033	Male	18	76	1.79	23.72	High school	No	No	Left	Soccer	4	14	Former professional athlete	Yes	12	Rotator cuff	Yes	TC	CC	GG
CASE-034	Female	31	63	1.6	24.61	University education	No	No	Right	Football	28	3	Former professional athlete	Yes	5	Patellar / Wrist/hand	Yes	TT	CC	GG
CASE-035	Male	23	80	1.72	27.04	University education	Yes	No	Left	Football	19	4	Former professional athlete	Yes	18	Wrist/hand	Yes	TT	CT	GG
CASE-036	Female	26	63.4	1.65	23.29	High school	No	No	Left	Handball	9	13	Certified athletic trainer	No	9	Patellar	Yes	TT	CT	GG
CASE-037	Female	29	66	1.66	23.95	University education	Yes	No	Right	Handball	13	16	Certified athletic trainer	No	8	Patellar	Yes	TT	CT	GG
CASE-038	Female	30	62	1.8	19.14	University education	Yes	No	Left	Handball	16	14	Certified athletic trainer	Yes	15	Rotator cuff	Yes	CC	CC	GG
CASE-039	Female	36	77	1.72	26.03	University education	Yes	No	Right	Handball	13	23	Certified athletic trainer	Yes	10	Patellar / Rotator cuff	Yes	TC	CC	GG
CASE-040	Male	20	70	1.87	20.02	High school	No	No	Right	Handball	11	9	Certified athletic trainer	Yes	15	Elbow	Yes	TC	CC	GG
CASE-041	Male	19	93	1.8	28.70	High school	Yes	No	Right	Handball	8	11	Certified athletic trainer	Yes	18	Patellar	Yes	TT	CC	GA
CASE-042	Male	21	84	1.89	23.52	High school	No	No	Right	Handball	12	9	Certified athletic trainer	No	11	Elbow	Yes	TC	CT	GG
CASE-043	Male	30	91	1.74	30.06	University education	Yes	No	Right	Handball	13	17	Certified athletic trainer	No	15	Rotator cuff	Yes	TC	CC	GG
CASE-044	Male	24	63	1.81	19.23	University education	Yes	No	Right	Handball	11	13	Certified athletic trainer	No	9	Wrist/hand	Yes	TC	CC	GG
CASE-045	Male	18	78	1.87	22.31	High school	No	No	Right	Swimming	6	5	Certified athletic trainer	Yes	17	Rotator cuff	Yes	TT	CC	GA
CASE-046	Male	19	67	1.8	20.68	University education	Yes	No	Right	Swimming	2	18	Certified athletic trainer	Yes	21	Achilles / Patellar / Rotator cuff	Yes	TT	CT	GG
CASE-047	Female	22	78	1.67	27.97	High school	Yes	No	Right	Water polo	8	10	Certified athletic trainer	No	2	Rotator cuff	Yes	TT	CC	GG
CASE-048	Female	20	61	1.69	21.36	University education	Yes	No	Right	Water polo	11	9	Certified athletic trainer	Yes	2	Rotator cuff	Yes	TT	CC	GA
CASE-049	Female	20	60	1.7	20.76	High school	Yes	No	Right	Water polo	13	9	Certified athletic trainer	No	2	Rotator cuff	Yes	CC	CC	GG
CASE-050	Female	26	66.7	1.62	25.42	University education	Yes	No	Right	Water polo	9	17	Certified athletic trainer	Yes	10	Achilles	Yes	TC	CC	GG
CASE-051	Female	18	66	1.7	22.84	High school	Yes	No	Right	Water polo	7	12	Former professional athlete	Yes	30	Rotator cuff	Yes	TT	CC	GA
CASE-052	Female	19	66	1.6	25.78	University education	Yes	No	Right	Water polo	13	5	Certified athletic trainer	No	20	Patellar / Rotator cuff	Yes	TT	CC	GA
CASE-053	Female	18	57	1.64	21.19	High school	Yes	No	Right	Water polo	10	9	Certified athletic trainer	No	26	Rotator cuff	Yes	TT	CC	GG
CASE-054	Male	32	140	1.85	40.91	University education	Yes	No	Bilateral	Water polo	12	20	Certified athletic trainer	No	15	Rotator cuff	Yes	TC	CC	GG
CASE-055	Male	19	81	1.77	25.85	University education	Yes	No	Right	Water polo	12	7	Former professional athlete	Yes	15	Rotator cuff	Yes	TT	CC	GG
CASE-056	Male	19	82	1.9	22.71	High school	Yes	No	Right	Water polo	7	12	Both	Yes	20	Rotator cuff	Yes	TC	CT	GG
CASE-057	Male	19	82	1.83	24.49	University education	Yes	Yes	Right	Water polo	11	7	Certified athletic trainer	Yes	15	Rotator cuff	Yes	TC	CC	GG
CASE-058	Male	22	83	1.83	24.78	High school	Yes	Yes	Right	Water polo	7	15	Certified athletic trainer	Yes	20	Rotator cuff	Yes	TT	CC	GA
CASE-059	Male	22	92	1.85	26.88	University education	Yes	No	Right	Water polo	15	7	Both	No	20	Patellar / Rotator cuff	Yes	TT	CC	GG
CASE-060	Male	22	77	1.87	22.02	University education	Yes	No	Right	Water polo	15	7	Certified athletic trainer	No	14	Rotator cuff	Yes	TT	CT	GG
CASE-061	Male	24	95	1.9	26.32	University education	No	No	Right	Water polo	14	10	Certified athletic trainer	Yes	4	Elbow	Yes	TT	CC	GG
CASE-062	Male	24	90	1.8	27.78	High school	Yes	No	Right	Water polo	7	18	Certified athletic trainer	Yes	30	Elbow / Rotator cuff	Yes	CC	CC	GG
CASE-063	Male	24	76	1.82	22.94	High school	Yes	No	Left	Water polo	14	10	Certified athletic trainer	Yes	24	Rotator cuff	Yes	TC	CC	GG
CASE-064	Male	27	94	1.87	26.88	University education	No	No	Left	Water polo	12	15	Certified athletic trainer	Yes	4	Patellar / Rotator cuff	Yes	TC	CC	GG
CASE-065	Male	27	77	1.93	20.67	University education	No	No	Right	Rowing	15	12	Certified athletic trainer	Yes	30	Elbow	Yes	CC	CC	GG
CASE-066	Female	19	79	1.77	25.22	University education	Yes	No	Right	Volleyball	10	9	Certified athletic trainer	Yes	10	Achilles	Yes	TT	CC	GG
CASE-067	Female	34	73.5	1.76	23.73	University education	Yes	No	Right	Beach volleyball	6	28	Certified athletic trainer	Yes	15	Elbow / Rotator cuff	Yes	TC	CC	GG
CASE-068	Female	21	67	1.76	21.63	University education	No	No	Bilateral	Judo	9	11	Former professional athlete	Yes	18	Wrist/hand	Yes	TT	CC	GG
CASE-069	Female	24	69	1.7	23.88	High school	No	No	Right	Judo	12	12	Certified athletic trainer	Yes	20	Rotator cuff	Yes	TT	CC	GG
CASE-070	Female	19	64.7	1.56	26.59	University education	Yes	No	Right	Judo	16	2	Certified athletic trainer	Yes	15	Wrist/hand	Yes	TT	CC	GA
CASE-071	Male	22	59	1.56	24.24	University education	Yes	No	Left	Judo	7	12	Certified athletic trainer	Yes	4	Rotator cuff	Yes	TT	CC	GG
CASE-072	Male	18	75	1.69	26.26	High school	Yes	No	Bilateral	Judo	2	17	Former professional athlete	Yes	22	Achilles	Yes	TT	TT	GG
CASE-073	Male	24	73	1.7	25.26	High school	Yes	No	Right	Kickboxing	21	3	Missing	Yes	20	Wrist/hand	Yes	TC	CC	GA
CASE-074	Male	26	79	1.75	25.80	University education	Yes	No	Bilateral	Kickboxing	16	10	Former professional athlete	Yes	25	Rotator cuff / Wrist/hand	Yes	TT	CC	GG
CASE-075	Male	35	79	1.76	25.50	High school	No	No	Right	Kickboxing	20	15	Former professional athlete	Yes	21	Wrist/hand	Yes	TC	CC	GG
CASE-076	Male	25	70	1.65	25.71	High school	Yes	No	Right	MMA	14	11	Certified athletic trainer	Yes	25	Achilles / Patellar / Rotator cuff	Yes	TT	CC	AA
CASE-077	Male	27	85	1.85	24.84	High school	No	No	Right	MMA	18	9	Certified athletic trainer	Yes	25	Patellar	Yes	TC	CC	GG
CASE-078	Male	25	75	1.75	24.49	University education	No	No	Right	Kickboxing	16	10	Both	Yes	16	Rotator cuff	Yes	TT	CC	GA
CASE-079	Female	26	60	1.6	23.44	University education	Yes	No	Right	Rugby	21	5	Certified athletic trainer	Yes	17	Patellar	Yes	TT	CC	GG
CASE-080	Female	21	71	1.68	25.16	University education	Yes	No	Left	Rugby	13	8	Certified athletic trainer	No	8	Patellar	Yes	TC	CC	GG
CASE-081	Female	21	70	1.6	27.34	University education	Yes	No	Right	Rugby	19	2	Former professional athlete	Yes	30	Wrist/hand	Yes	TT	CC	GG
CASE-082	Female	21	58	1.66	21.05	High school	No	No	Right	Rugby	12	9	Certified athletic trainer	No	6	Achilles / Patellar	Yes	TT	CC	AA
CASE-083	Female	20	64	1.59	25.32	University education	Yes	No	Right	Rugby	14	6	Both	Yes	11	Achilles	Yes	TT	CT	GA
CASE-084	Female	21	62.5	1.65	22.96	University education	No	No	Right	Rugby	16	5	Former professional athlete	Yes	12	Rotator cuff	Yes	TT	CC	GG
CASE-085	Female	21	65	1.68	23.03	University education	Yes	No	Right	Rugby	12	9	Certified athletic trainer	No	21	Rotator cuff	Yes	TC	CC	GG
CASE-086	Female	23	55	1.57	22.31	University education	No	No	Right	Rugby	20	3	Certified athletic trainer	No	4	Patellar	Yes	TC	CT	GG
CASE-087	Female	22	72	1.59	28.48	High school	Yes	No	Right	Rugby	17	5	Certified athletic trainer	Yes	9	Patellar / Rotator cuff	Yes	TT	CC	GG
CASE-088	Female	21	100	1.57	40.57	High school	Yes	No	Right	Rugby	18	2	Former professional athlete	No	7	Achilles	Yes	TT	CC	GG
CASE-089	Female	20	63	1.67	22.59	High school	Yes	No	Right	Rugby	13	7	Certified athletic trainer	Yes	5	Achilles	Yes	TC	CC	GG
CASE-090	Female	19	55	1.62	20.96	High school	No	No	Right	Rugby	16	3	Certified athletic trainer	No	13	Rotator cuff	Yes	TT	TT	GG
CASE-091	Female	22	50	1.51	21.93	University education	Yes	Yes	Right	Rugby	20	2	Both	No	12	Patellar	Yes	TC	CC	GG
CASE-092	Female	21	70	1.61	27.01	University education	No	No	Right	Rugby	15	6	Former professional athlete	Yes	8	Patellar	Yes	TT	CC	GA
CASE-093	Female	23	50	1.59	19.78	University education	No	No	Right	Rugby	19	4	Certified athletic trainer	No	6	Rotator cuff	Yes	TT	CC	GA
CASE-094	Female	23	60	1.67	21.51	High school	No	No	Right	Rugby	16	7	Certified athletic trainer	No	11	Rotator cuff	Yes	TC	CC	GG
CASE-095	Female	23	75	1.67	26.89	High school	Yes	No	Right	Rugby	21	2	Certified athletic trainer	No	24	Achilles / Patellar	Yes	TC	CC	GG
CASE-096	Female	20	59	1.58	23.63	University education	No	Yes	Right	Rugby	18	2	Certified athletic trainer	Yes	15	Patellar	Yes	TT	CC	GA
CASE-097	Female	26	58	1.59	22.94	University education	Yes	Yes	Right	Rugby	21	5	Former professional athlete	No	3	Rotator cuff	Yes	TT	CC	GA
CASE-098	Female	26	62	1.62	23.62	University education	Yes	No	Right	Rugby	23	4	Former professional athlete	No	5	Patellar	Yes	TC	CC	GG
CASE-099	Female	25	62	1.7	21.45	University education	Yes	No	Right	Rugby	22	3	Former professional athlete	Yes	10	Wrist/hand	Yes	TC	CC	GA
CASE-100	Female	26	62	1.67	22.23	University education	No	No	Right	Rugby	21	5	Certified athletic trainer	Yes	20	Rotator cuff	Yes	CC	CC	GG
CASE-101	Female	25	71	1.75	23.18	University education	No	No	Right	Rugby	15	9	Certified athletic trainer	Yes	8	Achilles	Yes	TT	CC	GG
CASE-102	Female	26	64	1.59	25.32	University education	No	No	Right	Rugby	22	5	Certified athletic trainer	No	20	Patellar	Yes	TT	CC	GG
CASE-103	Female	28	55	1.62	20.96	University education	Yes	No	Left	Rugby	22	6	Certified athletic trainer	Yes	20	Achilles	Yes	TC	CC	GA
CASE-104	Female	24	68	1.63	25.59	University education	Yes	No	Right	Rugby	22	1.5	Certified athletic trainer	No	6	Wrist/hand	Yes	TT	CC	GA
CASE-105	Female	27	63	1.66	22.86	University education	Yes	No	Right	Rugby	24	3	Former professional athlete	No	8	Patellar	Yes	TC	CC	GA
CASE-106	Female	27	55	1.53	23.50	University education	No	No	Right	Rugby	21	6	Certified athletic trainer	No	12	Rotator cuff	Yes	TT	CC	GG
CASE-107	Female	28	83	1.78	26.20	University education	Yes	No	Right	Rugby	20	8	Certified athletic trainer	No	7	Patellar	Yes	TT	CC	GA
CASE-108	Female	27	94	1.76	30.35	University education	Yes	No	Right	Rugby			Both	Yes	10	Patellar	Yes	TT	CC	GG
CASE-109	Female	28	63	1.71	21.55	High school	Yes	No	Left	Rugby	23	5	Former professional athlete	No	1	Rotator cuff	Yes	TT	CC	GA
CASE-110	Female	27	60	1.58	24.03	University education	Yes	No	Right	Rugby	19	8	Both	Yes	20	Biceps femoris	Yes	TT	CT	GA
CASE-111	Female	28	75	1.76	24.21	University education	Yes	Yes	Right	Rugby	19	8	Certified athletic trainer	Yes	8	Achilles	Yes	CC	CC	GG
CASE-112	Female	33	59	1.56	24.24	University education	Yes	No	Right	Rugby	15	18	Former professional athlete	Yes	6	Achilles / Rotator cuff	Yes	TC	CC	GG
CASE-113	Female	33	71	1.59	28.08	University education	No	No	Right	Rugby	16	17	Certified athletic trainer	No	16	Wrist/hand	Yes	CC	CC	GG
CASE-114	Male	18	95	1.77	30.32	High school	Yes	No	Right	Rugby	16	2	Certified athletic trainer	No	4	Elbow / Patellar	Yes	TT	CC	GG
CASE-115	Male	19	76	1.75	24.82	University education	Yes	No	Right	Rugby	17	2	Both	No	6	Rotator cuff	Yes	TC	CC	GG
CASE-116	Male	20	96	1.75	31.35	University education	Yes	No	Left	Rugby	18	2	Certified athletic trainer	No	6	Achilles / Patellar	Yes	TT	CC	GG
CASE-117	Male	21	89	1.8	27.47	University education	Yes	No	Right	Rugby	19	2	Certified athletic trainer	No	9	Patellar / Wrist/hand	Yes	TT	CC	GG
CASE-118	Male	21	74	1.79	23.10	University education	Yes	No	Right	Rugby	20	1.5	Former professional athlete	Yes	7	Patellar	Yes	TT	CC	GG
CASE-119	Male	22	95	1.72	32.11	High school	Yes	Yes	Right	Rugby	14	6	Both	Yes	5	Patellar	Yes	TT	CT	GG
CASE-120	Male	22	100	1.9	27.70	University education	No	No	Right	Rugby	14	8	Former professional athlete	Yes	6	Patellar	Yes	TT	CT	GG
CASE-121	Male	23	100	1.85	29.22	University education	Yes	No	Right	Rugby	19	2	Former professional athlete	Yes	9	Patellar	Yes	TT	CC	GA
CASE-122	Male	23	82	1.69	28.71	University education	Yes	Yes	Right	Rugby	18	5	Both	No	5	Achilles	Yes	TT	CC	GG
CASE-123	Male	24	80	1.78	25.25	University education	Yes	No	Right	Rugby	24	1	Former professional athlete	No	8	Rotator cuff	Yes	TC	CC	GG
CASE-124	Male	24	118	1.92	32.01	University education	No	No	Right	Rugby	16	8	Former professional athlete	No	2	Rotator cuff	Yes	TT	TT	GG
CASE-125	Male	24	76	1.75	24.82	University education	Yes	No	Right	Rugby	18	6	Former professional athlete	No	10	Achilles	Yes	TC	CC	GA
CASE-126	Male	25	83	1.75	27.10	University education	Yes	No	Right	Rugby	18	7	Former professional athlete	Yes	5	Patellar	Yes	TC	CC	GG
CASE-127	Male	25	80	1.7	27.68	University education	Yes	Yes	Right	Rugby	19	6	Former professional athlete	Yes	7	Patellar	Yes	TT	CC	GA
CASE-128	Male	26	80	1.72	27.04	High school	Yes	Yes	Right	Rugby	10	16	Both	No	15	Patellar	Yes	TT	CT	GA
CASE-129	Male	26	112	1.85	32.72	University education	Yes	No	Left	Rugby	20	6	Certified athletic trainer	Yes	15	Patellar	Yes	TC	CC	GG
CASE-130	Male	27	110	1.9	30.47	University education	Yes	Yes	Right	Rugby	24	3	Former professional athlete	Yes	4	Rotator cuff	Yes	TT	CC	GA
CASE-131	Male	27	91	1.83	27.17	University education	Yes	No	Right	Rugby	15	12	Both	Yes	6	Patellar	Yes	TC	CC	GG
CASE-132	Male	28	120	1.83	35.83	High school	Yes	No	Right	Rugby	21	3	Former professional athlete	No	4	Patellar	Yes	TC	CC	GG
CASE-133	Male	28	86	1.82	25.96	High school	Yes	No	Right	Rugby	19	9	Certified athletic trainer	No	8	Biceps femoris	Yes	TT	CT	GG
CASE-134	Male	29	148	1.88	41.87	High school	Yes	No	Right	Rugby	15	14	Both	No	15	Patellar / Rotator cuff	Yes	TT	CC	GG
CASE-135	Male	29	82	1.75	26.78	University education	Yes	No	Left	Rugby	25	4	Certified athletic trainer	Yes	10	Elbow	Yes	CC	CC	GG
CONTR-001	Male	25	61	1.69	21.36	University education	Yes	No	Right	Athletics	19	6	Both	No	1	Not applicable	Not applicable	CC	CC	GG
CONTR-002	Male	22	78	1.72	36.37	High school	Yes	No	Right	Crossfit	20	2	Certified athletic trainer	Yes	8	Not applicable	Not applicable	TC	CC	GG
CONTR-003	Male	36	80	1.79	24.97	University education	No	No	Right	Crossfit	35	1	Certified athletic trainer	Yes	8	Not applicable	Not applicable	TT	CC	GG
CONTR-004	Male	18	77	1.82	23.27	Middle school	Yes	No	Bilateral	Soccer	5	13	Certified athletic trainer	Yes	10	Not applicable	Not applicable	TT	CT	GG
CONTR-005	Male	18	61	1.68	21.61	High school	No	No	Bilateral	Soccer	11	7	Former professional athlete	Yes	20	Not applicable	Not applicable	TC	CC	GG
CONTR-006	Male	24	85	1.92	23.06	University education	Yes	No	Right	Soccer	7	17	Certified athletic trainer	Yes	20	Not applicable	Not applicable	TC	CC	GG
CONTR-007	Male	20	79	1.86	22.84	High school	Yes	No	Left	Soccer	10	10	Certified athletic trainer	No	12	Not applicable	Not applicable	TT	CC	GA
CONTR-008	Male	23	78	1.74	25.76	Middle school	Yes	No	Right	Soccer	7	15	Both	Yes	12	Not applicable	Not applicable	TT	CT	GG
CONTR-009	Male	25	100	1.95	26.30	High school	No	No	Right	Soccer	10	15	Certified athletic trainer	Yes	18	Not applicable	Not applicable	TT	CC	GG
CONTR-010	Male	26	89	1.9	24.65	High school	Yes	No	Right	Soccer	14	12	Former professional athlete	Yes	12	Not applicable	Not applicable	TC	CC	GG
CONTR-011	Male	19	75	1.77	23.94	High school	No	No	Right	Soccer	7	12	Certified athletic trainer	No	12	Not applicable	Not applicable	TT	CC	GG
CONTR-012	Male	18	82	1.87	23.45	High school	No	No	Right	Soccer	8	10	Certified athletic trainer	Yes	12	Not applicable	Not applicable	TC	CC	GG
CONTR-013	Male	18	Missing	Missing	Missing	High school	No	No	Right	Soccer	7	11	Certified athletic trainer	Yes	12	Not applicable	Not applicable	TT	CT	GG
CONTR-014	Male	20	73	1.75	23.84	High school	Yes	No	Right	Soccer	5	15	Certified athletic trainer	Yes	18	Not applicable	Not applicable	TC	CC	GG
CONTR-015	Male	40	85	1.87	24.31	University education	Yes	No	Right	Soccer	10	8	Former professional athlete	No	3	Not applicable	Not applicable	TC	CT	GG
CONTR-016	Male	18	73	1.77	23.30	Middle school	No	No	Right	Soccer	7	11	Certified athletic trainer	Yes	12	Not applicable	Not applicable	TT	CT	GG
CONTR-017	Male	19	75.1	1.8	23.18	University education	Yes	No	Left	Soccer	4	15	Certified athletic trainer	Yes	12	Not applicable	Not applicable	TT	CC	GG
CONTR-018	Male	19	70	1.76	22.60	High school	No	No	Left	Soccer	7	12	Certified athletic trainer	Yes	12	Not applicable	Not applicable	TT	CC	GG
CONTR-019	Male	18	68	1.82	20.53	Middle school	No	No	Right	Soccer	6	12	Certified athletic trainer	Yes	12	Not applicable	Not applicable	TC	CC	GG
CONTR-020	Male	24	73	1.73	24.39	High school	Yes	No	Right	Soccer	12	12	Both	Yes	22	Not applicable	Not applicable	TC	CC	GA
CONTR-021	Male	20	78	1.83	23.29	Middle school	No	No	Right	Soccer	12	8	Certified athletic trainer	No	9	Not applicable	Not applicable	TT	CC	GG
CONTR-022	Male	30	60	1.73	20.05	High school	Yes	No	Right	Soccer	7	23	Certified athletic trainer	No	12	Not applicable	Not applicable	TT	CC	GG
CONTR-023	Male	21	74	1.76	23.89	High school	No	No	Bilateral	Soccer	5	16	Certified athletic trainer	No	6	Not applicable	Not applicable	CC	CC	GG
CONTR-024	Male	25	92	1.85	26.88	High school	No	No	Right	Soccer	12	13	Certified athletic trainer	Yes	18	Not applicable	Not applicable	TC	CC	GG
CONTR-025	Male	24	81	1.81	24.72	High school	No	No	Bilateral	Soccer	13	11	Certified athletic trainer	Yes	12	Not applicable	Not applicable	TT	CT	GG
CONTR-026	Male	30	71.6	1.66	25.98	High school	No	No	Left	Soccer	10	20	Certified athletic trainer	No	24	Not applicable	Not applicable	TT	CC	GG
CONTR-027	Male	18	70	1.86	20.23	High school	No	No	Bilateral	Soccer	9	9	Certified athletic trainer	No	8	Not applicable	Not applicable	TC	CC	GG
CONTR-028	Male	18	74	1.83	22.10	High school	No	No	Left	Soccer	11	7	Certified athletic trainer	Yes	12	Not applicable	Not applicable	TT	CC	GG
CONTR-029	Male	19	88	1.89	24.64	High school	No	No	Right	Soccer	8	10	Certified athletic trainer	Yes	16	Not applicable	Not applicable	TT	CC	GG
CONTR-030	Male	18	81	1.83	24.19	High school	No	No	Right	Soccer	8	10	Certified athletic trainer	Yes	12	Not applicable	Not applicable	TT	CC	GG
CONTR-031	Male	18	72.5	1.81	22.13	High school	No	No	Right	Soccer	17	1	Former professional athlete	Yes	12	Not applicable	Not applicable	TT	CC	GG
CONTR-032	Male	18	69	1.73	23.05	High school	No	No	Right	Soccer	5	13	Certified athletic trainer	No	15	Not applicable	Not applicable	TC	CC	GA
CONTR-033	Male	18	82	1.82	24.76	High school	Yes	No	Left	Soccer	13	5	Certified athletic trainer	Yes	18	Not applicable	Not applicable	TT	CC	GG
CONTR-034	Female	34	62	1.64	23.05	University education	No	No	Right	Football	30	4	Certified athletic trainer	Yes	15	Not applicable	Not applicable	TC	CC	GG
CONTR-035	Male	22	78	1.77	24.90	University education	No	No	Right	Football	19	2	Former professional athlete	Yes	18	Not applicable	Not applicable	TC	CT	GG
CONTR-036	Female	29	55	1.69	19.96	University education	Yes	No	Right	Handball	14	15	Certified athletic trainer	No	10	Not applicable	Not applicable	TT	CC	GG
CONTR-037	Female	31	62.3	1.69	21.81	University education	Yes	No	Right	Handball	15	14	Both	No	10	Not applicable	Not applicable	TT	CT	GG
CONTR-038	Female	31	54	1.66	19.60	University education	Yes	No	Right	Handball	12	19	Certified athletic trainer	No	15	Not applicable	Not applicable	TT	CC	GG
CONTR-039	Female	34	70	1.66	25.40	University education	No	No	Right	Handball	12	22	Certified athletic trainer	No	6	Not applicable	Not applicable	TC	CC	GG
CONTR-040	Male	20	85	1.87	24.31	University education	Yes	Yes	Right	Handball	9	11	Certified athletic trainer	No	30	Not applicable	Not applicable	CC	CC	GG
CONTR-041	Male	20	73	1.79	22.78	University education	Yes	No	Right	Handball	9	11	Certified athletic trainer	Yes	9	Not applicable	Not applicable	TT	CC	GG
CONTR-042	Male	20	77	1.78	24.30	University education	No	No	Right	Handball	14	6	Certified athletic trainer	No	12	Not applicable	Not applicable	TT	TT	GG
CONTR-043	Male	30	110	1.73	26.75	University education	No	No	Right	Handball	11	15	Certified athletic trainer	No	18	Not applicable	Not applicable	TT	CC	GG
CONTR-044	Male	25	80	1.8	24.69	University education	Yes	No	Left	Handball	15	10	Certified athletic trainer	Yes	10	Not applicable	Not applicable	TC	CC	GA
CONTR-045	Male	20	90	1.8	27.78	University education	Yes	No	Bilateral	Swimming	7	5	Certified athletic trainer	Yes	20	Not applicable	Not applicable	TC	CC	GG
CONTR-046	Male	20	70	1.75	22.86	High school	Yes	No	Bilateral	Swimming	15	5	Certified athletic trainer	Yes	17	Not applicable	Not applicable	TT	CC	GG
CONTR-047	Female	19	61	1.66	22.14	Missing	No	No	Right	Water polo	13	6	Certified athletic trainer	Yes	2	Not applicable	Not applicable	TT	CC	GG
CONTR-048	Female	20	90	1.66	32.66	University education	Yes	No	Right	Water polo	13	7	Certified athletic trainer	No	10	Not applicable	Not applicable	TT	CC	GG
CONTR-049	Female	18	81	1.7	28.03	University education	Yes	No	Left	Water polo	15	8	Certified athletic trainer	No	17	Not applicable	Not applicable	TC	CC	GA
CONTR-050	Female	23	74	1.74	24.44	University education	Yes	No	Right	Water polo	14	9	Certified athletic trainer	No	26	Not applicable	Not applicable	TT	CC	GA
CONTR-051	Female	18	76	1.68	26.93	Missing	No	No	Right	Water polo	7	7	Former professional athlete	Yes	12	Not applicable	Not applicable	TT	CC	GG
CONTR-052	Female	18	50	1.58	20.03	High school	Yes	No	Right	Water polo	10	8	Certified athletic trainer	Yes	18	Not applicable	Not applicable	CC	CC	GG
CONTR-053	Female	18	70	1.64	26.03	University education	No	No	Right	Water polo	14	4	Certified athletic trainer	No	18	Not applicable	Not applicable	TC	CC	GG
CONTR-054	Male	30	81	1.81	24.72	University education	Yes	No	Right	Water polo	10	20	Certified athletic trainer	No	15	Not applicable	Not applicable	TT	CC	GA
CONTR-055	Male	19	102	1.9	28.25	High school	Yes	No	Right	Water polo	14	5	Certified athletic trainer	No	5	Not applicable	Not applicable	TC	CC	GG
CONTR-056	Male	18	92	1.91	25.22	High school	Yes	No	Bilateral	Water polo	12	6	Certified athletic trainer	No	18	Not applicable	Not applicable	TC	CC	GA
CONTR-057	Male	19	70	1.79	21.85	High school	No	No	Right	Water polo	8	11	Certified athletic trainer	No	15	Not applicable	Not applicable	TT	CC	GA
CONTR-058	Male	21	72	1.71	24.62	University education	Yes	No	Right	Water polo	12	9	Certified athletic trainer	No	15	Not applicable	Not applicable	TC	CC	GG
CONTR-059	Male	22	110	2.05	26.17	High school	Yes	No	Right	Water polo	15	7	Certified athletic trainer	No	12	Not applicable	Not applicable	TC	CC	GG
CONTR-060	Male	21	65	1.8	20.06	University education	Yes	No	Bilateral	Water polo	11	10	Certified athletic trainer	Yes	15	Not applicable	Not applicable	TC	CC	GG
CONTR-061	Male	22	94	1.94	24.98	University education	Yes	No	Right	Water polo	11	11	Certified athletic trainer	Yes	24	Not applicable	Not applicable	TC	CC	GG
CONTR-062	Male	25	104	1.88	26.43	University education	Yes	No	Right	Water polo	13	12	Certified athletic trainer	Yes	10	Not applicable	Not applicable	TC	CC	GG
CONTR-063	Male	24	71	1.77	22.66	High school	Yes	No	Right	Water polo	14	10	Certified athletic trainer	No	15	Not applicable	Not applicable	TT	CC	GG
CONTR-064	Male	26	93	2	23.25	University education	Yes	No	Right	Water polo	17	5	Certified athletic trainer	No	10	Not applicable	Not applicable	TT	CC	GG
CONTR-065	Male	27	90	1.87	25.74	High school	No	No	Bilateral	Rowing	16	11	Certified athletic trainer	Yes	5	Not applicable	Not applicable	TC	CC	GG
CONTR-066	Female	20	78	1.78	24.62	University education	No	No	Right	Volleyball	10	10	Certified athletic trainer	Yes	10	Not applicable	Not applicable	TT	TT	GG
CONTR-067	Female	31	68	1.78	21.46	High school	Yes	No	Right	Beach volleyball	10	16	Both	Yes	15	Not applicable	Not applicable	TC	CC	GG
CONTR-068	Female	18	60	1.6	23.44	University education	Yes	No	Right	Judo	10	8	Certified athletic trainer	Yes	15	Not applicable	Not applicable	TC	CC	GG
CONTR-069	Female	21	52.5	1.58	21.03	High school	No	No	Right	Judo	4	17	Former professional athlete	Yes	22	Not applicable	Not applicable	TT	CC	GG
CONTR-070	Female	19	55	1.65	20.20	High school	No	No	Left	Judo	8	11	Certified athletic trainer	Yes	2	Not applicable	Not applicable	TT	CT	GG
CONTR-071	Male	20	86	1.96	22.39	University education	Yes	No	Bilateral	Judo	7	13	Certified athletic trainer	No	20	Not applicable	Not applicable	TC	CC	GG
CONTR-072	Male	18	90	1.74	29.73	High school	Yes	No	Bilateral	Judo	4	14	Certified athletic trainer	No	4	Not applicable	Not applicable	TT	CC	GA
CONTR-073	Male	25	92	1.79	28.71	High school	No	Missing	Left	Kickboxing	22	3	Both	No	15	Not applicable	Not applicable	TT	CC	GA
CONTR-074	Male	24	87	1.79	27.15	High school	No	No	Bilateral	Kickboxing	13	11	Certified athletic trainer	No	21	Not applicable	Not applicable	TC	CT	GG
CONTR-075	Male	35	76	1.8	23.46	High school	Yes	No	Right	Kickboxing	4	31	Certified athletic trainer	Yes	7	Not applicable	Not applicable	TC	CC	GA
CONTR-076	Male	25	73	1.7	25.26	University education	No	No	Right	MMA	10	15	Both	Yes	30	Not applicable	Not applicable	TT	CC	GG
CONTR-077	Male	26	80	1.76	25.83	University education	Yes	No	Right	MMA	16	10	Certified athletic trainer	Yes	20	Not applicable	Not applicable	TT	CC	GG
CONTR-078	Male	25	66	1.7	22.84	University education	Yes	No	Right	Kickboxing	8	17	Former professional athlete	Yes	10	Not applicable	Not applicable	TC	CC	GA
CONTR-079	Female	27	63.5	1.56	26.09	University education	Yes	No	Right	Rugby	24	3	Certified athletic trainer	No	22	Not applicable	Not applicable	TC	CC	GG
CONTR-080	Female	18	73	1.6	28.52	High school	No	No	Right	Rugby	16	2	Certified athletic trainer	No	4	Not applicable	Not applicable	TT	CC	GG
CONTR-081	Female	18	53	1.63	19.95	High school	Yes	No	Right	Rugby	9	7	Certified athletic trainer	Yes	12	Not applicable	Not applicable	TC	CT	GG
CONTR-082	Female	18	62	1.59	24.52	High school	Yes	No	Right	Rugby	17	1	Certified athletic trainer	No	6	Not applicable	Not applicable	TC	CC	GG
CONTR-083	Female	19	54	1.56	22.19	High school	Yes	No	Right	Rugby	12	7	Certified athletic trainer	No	15	Not applicable	Not applicable	TC	CC	GG
CONTR-084	Female	19	52	1.51	22.81	High school	No	No	Right	Rugby	18	1	Certified athletic trainer	No	13	Not applicable	Not applicable	TT	TT	GG
CONTR-085	Female	19	60	1.6	23.44	University education	Yes	No	Right	Rugby	19	1	Former professional athlete	No	6	Not applicable	Not applicable	TT	CC	GG
CONTR-086	Female	20	55	1.59	21.76	High school	Yes	No	Right	Rugby	14	6	Both	No	4	Not applicable	Not applicable	TC	CC	GG
CONTR-087	Female	20	57	1.6	22.27	University education	Yes	No	Right	Rugby	18	2	Certified athletic trainer	No	6	Not applicable	Not applicable	TC	CC	GG
CONTR-088	Female	20	52	1.63	19.57	University education	Yes	No	Right	Rugby	17	2	Certified athletic trainer	No	10	Not applicable	Not applicable	TC	CC	GG
CONTR-089	Female	21	56	1.6	21.88	High school	No	No	Right	Rugby	19	2	Former professional athlete	No	4	Not applicable	Not applicable	TT	CC	GG
CONTR-090	Female	21	65.4	1.62	24.92	High school	Yes	No	Right	Rugby	13	8	Certified athletic trainer	No	12	Not applicable	Not applicable	TT	CT	GA
CONTR-091	Female	21	73	1.75	23.84	High school	Yes	No	Right	Rugby	16	6	Former professional athlete	Yes	10	Not applicable	Not applicable	TT	CC	GG
CONTR-092	Female	21	57	1.6	22.27	High school	No	No	Right	Rugby	14	7	Former professional athlete	No	6	Not applicable	Not applicable	TT	CC	GA
CONTR-093	Female	22	52	1.62	19.81	University education	Yes	No	Right	Rugby	20	2	Former professional athlete	No	6	Not applicable	Not applicable	TT	CC	GA
CONTR-094	Female	22	67	1.75	21.88	High school	Yes	No	Right	Rugby	19	3	Certified athletic trainer	No	7	Not applicable	Not applicable	CC	CC	GG
CONTR-095	Female	22	69	1.75	22.53	High school	Yes	No	Right	Rugby	21	2	Certified athletic trainer	Yes	13	Not applicable	Not applicable	TT	CC	GA
CONTR-096	Female	22	61	1.57	24.75	University education	No	No	Right	Rugby	13	9	Certified athletic trainer	No	7	Not applicable	Not applicable	TT	CC	GG
CONTR-097	Female	23	60	1.6	23.44	University education	Yes	No	Right	Rugby	16	7	Former professional athlete	No	15	Not applicable	Not applicable	TT	CC	GG
CONTR-098	Female	23	70	1.67	25.10	University education	No	No	Right	Rugby	23	1	Former professional athlete	No	15	Not applicable	Not applicable	TC	CC	GG
CONTR-099	Female	24	70	1.6	27.34	High school	No	No	Right	Rugby	21	3	Certified athletic trainer	No	12	Not applicable	Not applicable	TT	CC	GG
CONTR-100	Female	24	115	1.76	37.13	University education	Yes	No	Right	Rugby	23	1	Former professional athlete	Yes	4	Not applicable	Not applicable	TC	CC	GG
CONTR-101	Female	24	65	1.6	25.39	University education	Yes	No	Right	Rugby	22	2	Certified athletic trainer	No	6	Not applicable	Not applicable	TT	CT	GA
CONTR-102	Female	25	63	1.7	21.80	High school	No	No	Right	Rugby	21	4	Former professional athlete	No	6	Not applicable	Not applicable	TT	CC	GG
CONTR-103	Female	25	51	1.63	19.20	University education	Yes	No	Right	Rugby	22	3	Certified athletic trainer	No	12	Not applicable	Not applicable	TT	CC	GA
CONTR-104	Female	25	62	1.7	21.45	University education	No	No	Right	Rugby	20	5	Former professional athlete	No	6	Not applicable	Not applicable	TT	CC	GA
CONTR-105	Female	25	64	1.56	26.30	University education	Yes	No	Right	Rugby	21	4	Certified athletic trainer	No	6	Not applicable	Not applicable	TC	CC	GG
CONTR-106	Female	25	78	1.8	24.07	University education	Yes	No	Right	Rugby	21	4	Former professional athlete	No	4	Not applicable	Not applicable	TC	CC	GG
CONTR-107	Female	26	64	1.6	25.00	University education	Yes	No	Right	Rugby	21	5	Former professional athlete	Yes	15	Not applicable	Not applicable	TT	CC	GG
CONTR-108	Female	29	50	1.55	20.81	University education	No	No	Left	Rugby	29	1	Former professional athlete	No	4	Not applicable	Not applicable	TT	CT	GG
CONTR-109	Female	29	62	1.61	23.92	University education	No	No	Right	Rugby	21	8	Certified athletic trainer	No	10	Not applicable	Not applicable	TC	CC	GG
CONTR-110	Female	30	70	1.69	24.51	University education	Yes	Yes	Right	Rugby	17	13	Certified athletic trainer	No	13	Not applicable	Not applicable	TC	CC	GG
CONTR-111	Female	30	61	1.6	23.83	University education	Yes	No	Right	Rugby	25	5	Certified athletic trainer	Yes	30	Not applicable	Not applicable	TT	CT	GA
CONTR-112	Female	31	72	1.74	23.78	University education	No	No	Right	Rugby	14	17	Former professional athlete	No	6	Not applicable	Not applicable	TT	CC	GG
CONTR-113	Female	35	57	1.69	19.96	University education	Yes	No	Right	Rugby	30	5	Both	No	10	Not applicable	Not applicable	TT	CC	GG
CONTR-114	Male	19	83	1.75	27.10	University education	Yes	Yes	Right	Rugby	18	1	Both	Yes	10	Not applicable	Not applicable	TT	CC	GG
CONTR-115	Male	18	100	1.8	30.86	High school	No	No	Right	Rugby	15	3	Certified athletic trainer	No	16	Not applicable	Not applicable	TT	CC	GA
CONTR-116	Male	19	83.9	1.73	28.03	High school	No	No	Right	Rugby	8	11	Former professional athlete	Yes	9	Not applicable	Not applicable	TT	CT	GA
CONTR-117	Male	18	Missing	1.8	Missing	Middle school	Yes	No	Right	Rugby	15	3	Former professional athlete	No	9	Not applicable	Not applicable	TT	CC	GA
CONTR-118	Male	22	88	1.85	25.71	University education	Yes	No	Right	Rugby	17	3	Certified athletic trainer	No	8	Not applicable	Not applicable	TC	CC	GG
CONTR-119	Male	19	70	1.84	20.68	University education	Yes	Yes	Right	Rugby	18	1	Both	No	5	Not applicable	Not applicable	TT	CC	GG
CONTR-120	Male	24	78	1.7	26.99	University education	Yes	No	Right	Rugby	21	3	Former professional athlete	No	8	Not applicable	Not applicable	TC	CC	GG
CONTR-121	Male	21	92	1.89	25.76	High school	Yes	No	Right	Rugby	21	1	Certified athletic trainer	No	12	Not applicable	Not applicable	TC	CC	GG
CONTR-122	Male	25	78	1.65	28.65	University education	Yes	No	Right	Rugby	20	5	Certified athletic trainer	No	8	Not applicable	Not applicable	TT	CC	GG
CONTR-123	Male	27	90	1.73	30.07	University education	No	No	Right	Rugby	13	14	Certified athletic trainer	No	5	Not applicable	Not applicable	TT	CC	GG
CONTR-124	Male	23	80	1.76	25.83	High school	Yes	Yes	Right	Rugby	15	8	Former professional athlete	No	5	Not applicable	Not applicable	TC	CC	GG
CONTR-125	Male	22	65	1.74	21.47	University education	Yes	No	Right	Rugby	20	2	Certified athletic trainer	No	5	Not applicable	Not applicable	TT	CC	GG
CONTR-126	Male	23	55	1.7	19.03	High school	Yes	No	Right	Rugby	21	2	Certified athletic trainer	No	6	Not applicable	Not applicable	TT	CC	GG
CONTR-127	Male	26	74	1.72	25.01	High school	No	No	Right	Rugby	19	7	Certified athletic trainer	No	12	Not applicable	Not applicable	TC	CC	GA
CONTR-128	Male	25	93	1.87	26.59	High school	No	No	Right	Rugby	23	2	Certified athletic trainer	No	4	Not applicable	Not applicable	TT	CC	GG
CONTR-129	Male	23	67	1.71	22.91	University education	Yes	No	Right	Rugby	20	3	Former professional athlete	No	2	Not applicable	Not applicable	TC	CC	GG
CONTR-130	Male	27	90	1.77	28.73	University education	Yes	No	Right	Rugby	8	20	Former professional athlete	Yes	20	Not applicable	Not applicable	TC	CC	GG
CONTR-131	Male	29	70	1.67	25.10	University education	Yes	Yes	Bilateral	Rugby	17	10	Former professional athlete	Yes	5	Not applicable	Not applicable	TT	CC	GA
CONTR-132	Male	30	80	1.72	27.04	University education	Yes	No	Right	Rugby	27	30	Both	Yes	1	Not applicable	Not applicable	TT	CC	GG
CONTR-133	Male	29	102	1.87	29.17	High school	Yes	Yes	Right	Rugby	22	7	Former professional athlete	No	25	Not applicable	Not applicable	TT	CC	GG
CONTR-134	Male	31	77	1.87	22.02	University education	Yes	Yes	Right	Rugby	20	5	Certified athletic trainer	Yes	6	Not applicable	Not applicable	TT	CC	GA
CONTR-135	Male	27	87	1.86	25.15	University education	Yes	Yes	Right	Rugby	18	9	Former professional athlete	No	8	Not applicable	Not applicable	CC	CC	GG
